# Supplementary material for: Artificial-Intelligence-Based Radiologic, Histopathologic, and Molecular Models for the Diagnosis and Classification of Malignant Salivary Gland Tumors: A Systematic Review and Functional Meta-Synthesis
Source: Med Sci (Basel). 2026 Apr 5;14(2):183. doi: 10.3390/medsci14020183 (PMC13108205; doi:10.3390/medsci14020183)
Supplement: Supplementary file 1 [file medsci-14-00183-s001.zip]

Archive with 1 entries (1 files):
- medsci-4207856-supplementary.pdf
